# Supplementary material for: Pathogen infection alters the gene expression landscape of transposable elements in Drosophila melanogaster
Source: G3 (Bethesda). 2024 Aug 12;14(9):jkae171. doi: 10.1093/g3journal/jkae171 (PMC11373657; doi:10.1093/g3journal/jkae171)
Supplement: jkae171_Supplementary_Data [file jkae171_supplementary_data.zip]

Archive with 4 entries (4 files):
- S1_Table_G3-2024-405230.csv
- S2_Table_G3-2024-405230.csv
- S3_Table_G3-2024-405230.csv
- Supplemental_Material_Legends_G3-2024-405230.docx
