# Supplementary material for: Pathogen infection alters the gene expression landscape of transposable elements in Drosophila melanogaster
Source: G3 (Bethesda). 2024 Aug 12;14(9):jkae171. doi: 10.1093/g3journal/jkae171 (PMC11373657; doi:10.1093/g3journal/jkae171)
Supplement: jkae171_Supplementary_Data [file jkae171_supplementary_data.zip › S1_Table_G3-2024-405230.csv]

Paper	Bio Project	Pathogen	Microbe Species	Control	Infection	Host Genotypes	Host Tissue	Host Sex	ReadCount	SampleSize	DETEs	ControlType
Dobson et al. 2016	PRJNA347655	Bacteria	Acetobacter pomorum (DmCS_004) and A. tropicalis (DmCS_006) and Lactobacillus brevis (DmCS_003) and L. fructivorans (DmCS_002) and L. plantarum (DmCS_001)	GF	MS	B04; B10; B17; Canton S; I16; I34; I38; N01; N04; N15; RAL306; RAL318; RAL42; RAL555; T01; T05; T29; ZW184	Whole Body	Male	1346765889	36	0	Axenic flies raised on sterile food
Guo et al. 2014	PRJNA232924	Bacteria	Conventional microbiome	GF	CV	OreR	Intestine	Female	84540597	10	1	Axenic flies raised on sterile food
Troha et al. 2018	PRJNA428174	Bacteria	Enterococcus faecalis, Erwinia carotovora (Ecc15), Escherichia coli, Micrococcus luteus, Providencia rettgeri, P. sneebia, Pseudomonas entomophila, Serratia marcescens (Db11), S. marcescens (Type), Staphylococcus aureus	CV	SS	CantonS	Whole Body	Male	388334233	78	31	Unchallenged, uninjured flies
Elya et al. 2018	PRJNA435715	Fungi	Entomophthora muscae	CV	SS	CantonS	Brain, Carcass	Female	931797483	53	15	Uninfected flies
Moskalev et al. 2015	PRJNA295562	Fungi	Beauvaria bassiana	CV	SS	Canton S	Whole Body	Male	314978252	5	2	Flies underwent same procedure (shaking) without pathogen
Paparazzo et al. 2015	PRJNA279177	Fungi	Beauvaria bassiana	CV	SS	Africa, America, Asia, Europe	Whole Body	Male	733150498	35	0	Flies underwent same procedure (oil-soaked strips in vials) without pathogen
Ramírez-Camejo and Bayman. 2020	PRJNA377735	Fungi	Aspergillus flavus	CV	SS	Canton S	Whole Body	Female	18930055	9	3	Uninfected flies
Harsh et al. 2020	PRJNA533975	Virus	ZIKV (MR766)	CV	SS	w1118	Whole body	Female	165985209	12	1	PBS injection
Roy et al. 2020	PRJNA540249	Virus	Sindbis virus (SINV)	CV	SS	dcr2, w1118	Carcass, Ovary	Female	240617160	16	0	Mock infection (details unspecified)
Lindsey et al. 2021	PRJNA682591	Virus, Wolbachia	Sindbis virus (SINV), Wolbachia pipientis (wMel2)	CV	SS, MS	w1118	Whole body	Female	612357033	48	36	Flies with or without Wolbachia received PBS injection
Detcharoen et al. 2021	PRJNA602188	Wolbachia	Wolbachia pipientis (wMel)	CV	SS	w1118	Whole body	Female	507343843	20	2	Flies uninfected with Wolbachia
Frantz et al. 2023	PRJNA936147	Wolbachia	Wolbachia pipientis	CV	SS	RAL73, RAL306, RAL783, RAL853	Ovary	Female	746255833	32	38	Flies uninfected with Wolbachia
Grobler et al. 2018	PRJNA483452	Wolbachia	Wolbachia pipientis	CV	SS	JW18	Cell culture	Unknown	132083328	6	54	Cell line uninfected with Wolbachia
He et al. 2019	PRJNA439370	Wolbachia	Wolbachia pipientis	CV	SS	Unknown	Ovary	Female	165326215	6	2	Flies uninfected with Wolbachia
