# Supplementary material for: Pathogen infection alters the gene expression landscape of transposable elements in Drosophila melanogaster
Source: G3 (Bethesda). 2024 Aug 12;14(9):jkae171. doi: 10.1093/g3journal/jkae171 (PMC11373657; doi:10.1093/g3journal/jkae171)
Supplement: jkae171_Supplementary_Data [file jkae171_supplementary_data.zip › S2_Table_G3-2024-405230.csv]

Paper	Pathogen	Species	Gram_Status	Genotype	Tissue	Sex	Gene	Family	Class	baseMean	log2FoldChange	lfcSE	stat	pvalue	padj
Guo2014	Bacteria	Conventional microbiome	Mixed	OreR	Intestine	Female	DOC3_DM	Jockey	LINE	181.2721032	0.533614872	0.133139984	4.007923527	6.13E-05	0.019768253
Troha2018	Bacteria	Serratia marcescens (Db11)	Negative	CantonS	Wholebody	Male	BATUMI_I-int	Pao	LTR	69.61286268	-0.904431036	0.279554445	-3.235259004	0.001215324	0.037403776
Troha2018	Bacteria	Enterococcus faecalis	Positive	CantonS	Wholebody	Male	BATUMI_I-int	Pao	LTR	66.26753418	-0.609760654	0.170966886	-3.56654244	0.000361722	0.012525351
Troha2018	Bacteria	Escherichia coli	Negative	CantonS	Wholebody	Male	BS	Jockey	LINE	85.57251705	0.765799871	0.181466024	4.220073018	2.44E-05	0.002533089
Troha2018	Bacteria	Micrococcus luteus	Positive	CantonS	Wholebody	Male	BS	Jockey	LINE	98.293358	0.81797268	0.23109416	3.53956451	0.00040079	0.0150555
Troha2018	Bacteria	Micrococcus luteus	Positive	CantonS	Wholebody	Male	BURDOCK_LTR	Ty3	LTR	18.8301912	0.63063007	0.19573786	3.22180943	0.00127384	0.03521566
Troha2018	Bacteria	Serratia marcescens	Mixed	CantonS	Wholebody	Male	DM1731_I-int	Copia	LTR	86.83290058	-0.700895175	0.179927827	-3.895423991	9.80E-05	0.00479509
Troha2018	Bacteria	Pseudomonas entomophila	Negative	CantonS	Wholebody	Male	DM1731_LTR	Copia	LTR	102.012043	-1.0141302	0.26792457	-3.7851331	0.00015363	0.00330834
Troha2018	Bacteria	Staphylococcus aureus	Positive	CantonS	Wholebody	Male	DM1731_LTR	Copia	LTR	100.856082	-0.8032856	0.26965618	-2.9789252	0.00289261	0.03841057
Troha2018	Bacteria	Escherichia coli	Negative	CantonS	Wholebody	Male	DM176_LTR	Ty3	LTR	19.61830077	-0.614979739	0.188304398	-3.265880915	0.001091241	0.04095691
Troha2018	Bacteria	Escherichia coli	Negative	CantonS	Wholebody	Male	DMRT1A	R1	LINE	50.75631564	-0.858310954	0.182892425	-4.692982516	2.69E-06	0.000426517
Troha2018	Bacteria	Enterococcus faecalis	Positive	CantonS	Wholebody	Male	DMRT1A	R1	LINE	55.46742286	-0.698436763	0.207346791	-3.368447423	0.000755928	0.021123771
Troha2018	Bacteria	Serratia marcescens	Mixed	CantonS	Wholebody	Male	G_DM	Jockey	LINE	7.659134996	-1.05633783	0.322476515	-3.27570468	0.001053987	0.03047314
Troha2018	Bacteria	Serratia marcescens	Mixed	CantonS	Wholebody	Male	G2_DM	Jockey	LINE	159.3676277	-1.04299685	0.278796153	-3.741073324	0.000183236	0.007920424
Troha2018	Bacteria	Escherichia coli	Negative	CantonS	Wholebody	Male	G2_DM	Jockey	LINE	151.0397763	-1.117707674	0.231425029	-4.829674996	1.37E-06	0.000238297
Troha2018	Bacteria	Enterococcus faecalis	Positive	CantonS	Wholebody	Male	G2_DM	Jockey	LINE	162.0559837	-1.007754722	0.242940317	-4.148157607	3.35E-05	0.002010048
Troha2018	Bacteria	Pseudomonas entomophila	Negative	CantonS	Wholebody	Male	Gypsy1-LTR_DM	Ty3	LTR	29.6643562	-0.8903823	0.28965779	-3.0739111	0.00211272	0.03071562
Troha2018	Bacteria	Serratia marcescens	Mixed	CantonS	Wholebody	Male	HETA	Jockey	LINE	1063.295882	-0.175357765	0.047813005	-3.667574644	0.000244862	0.009911705
Troha2018	Bacteria	Escherichia coli	Negative	CantonS	Wholebody	Male	HETA	Jockey	LINE	1022.539185	-0.171506085	0.047530469	-3.608339824	0.000308163	0.017434204
Troha2018	Bacteria	Providencia rettgeri	Negative	CantonS	Wholebody	Male	HETA	Jockey	LINE	1052.704541	-0.165486739	0.04819164	-3.433930434	0.000594897	0.016089799
Troha2018	Bacteria	Enterococcus faecalis	Positive	CantonS	Wholebody	Male	HETA	Jockey	LINE	1076.318445	-0.163930207	0.049202048	-3.331776057	0.000862937	0.023027478
Troha2018	Bacteria	Serratia marcescens (Db11)	Negative	CantonS	Wholebody	Male	HMSBEAGLE_I-int	Ty3	LTR	200.0852801	0.529614172	0.163115678	3.246862457	0.001166848	0.036048705
Troha2018	Bacteria	Staphylococcus aureus	Positive	CantonS	Wholebody	Male	Invader4_I-int	Ty3	LTR	57.6248597	-0.6745985	0.21979148	-3.0692658	0.00214586	0.02993033
Troha2018	Bacteria	Serratia marcescens	Mixed	CantonS	Wholebody	Male	R1_DM	R1	LINE	29.98828428	-1.484504372	0.358752342	-4.13796427	3.50E-05	0.002032907
Troha2018	Bacteria	Escherichia coli	Negative	CantonS	Wholebody	Male	R1_DM	R1	LINE	28.7797677	-1.499665346	0.324981128	-4.614622869	3.94E-06	0.000596707
Troha2018	Bacteria	Enterococcus faecalis	Positive	CantonS	Wholebody	Male	R1_DM	R1	LINE	31.30185696	-1.279694546	0.369529678	-3.463035915	0.000534117	0.016625069
Troha2018	Bacteria	Escherichia coli	Negative	CantonS	Wholebody	Male	R2_DM	R2	LINE	195.0740941	-0.782259806	0.208513328	-3.751605773	0.000175706	0.011959648
Troha2018	Bacteria	Serratia marcescens	Mixed	CantonS	Wholebody	Male	RR48326_transposable_element	Unknown	Unknown	145.0237743	0.654268012	0.197671285	3.30987888	0.000933364	0.028300268
Troha2018	Bacteria	Escherichia coli	Negative	CantonS	Wholebody	Male	RR48326_transposable_element	Unknown	Unknown	150.9708524	0.858895922	0.221358202	3.880117903	0.000104406	0.008277818
Troha2018	Bacteria	Micrococcus luteus	Positive	CantonS	Wholebody	Male	RR48326_transposable_element	Unknown	Unknown	195.205575	1.18442152	0.30965499	3.82497155	0.00013079	0.00646374
Troha2018	Bacteria	Escherichia coli	Negative	CantonS	Wholebody	Male	TABOR_I-int	Ty3	LTR	341.1050232	0.451907999	0.139611289	3.23690156	0.001208351	0.04358859
Troha2018	Bacteria	Serratia marcescens (Db11)	Negative	CantonS	Wholebody	Male	TAHRE	Jockey	LINE	451.6995351	0.786246143	0.192316949	4.088283163	4.35E-05	0.002471928
Elya2018	Fungi	Entomophthora muscae	NA	CantonS	Brain	Female	FW2_DM	Jockey	LINE	166.9048541	-0.90014029	0.241868181	-3.721615163	0.000197953	0.018929834
Elya2018	Fungi	Entomophthora muscae	NA	CantonS	Brain	Female	Invader1_LTR	Ty3	LTR	460.9216077	-2.473138631	0.627399242	-3.941889733	8.08E-05	0.010876899
Elya2018	Fungi	Entomophthora muscae	NA	CantonS	Wholebody	Female	G2_DM	Jockey	LINE	49.76708313	0.724538314	0.244687648	2.961074327	0.003065679	0.036049784
Elya2018	Fungi	Entomophthora muscae	NA	CantonS	Wholebody	Female	Gypsy12_I-int	Ty3	LTR	45.93416591	0.908786177	0.305406049	2.975665283	0.002923538	0.034685449
Elya2018	Fungi	Entomophthora muscae	NA	CantonS	Wholebody	Female	HMSBEAGLE_I-int	Ty3	LTR	421.3651506	0.905862728	0.294782033	3.07299166	0.002119244	0.027253288
Elya2018	Fungi	Entomophthora muscae	NA	CantonS	Wholebody	Female	Invader1_LTR	Ty3	LTR	50.76432483	1.209422267	0.317927918	3.804076953	0.000142334	0.003320302
Elya2018	Fungi	Entomophthora muscae	NA	CantonS	Wholebody	Female	Invader4_I-int	Ty3	LTR	32.66382547	0.754400063	0.251373179	3.001115976	0.002689921	0.032593203
Elya2018	Fungi	Entomophthora muscae	NA	CantonS	Wholebody	Female	MICROPIA_I-int	Ty3	LTR	234.0928017	1.161634642	0.286395958	4.056044124	4.99E-05	0.00143674
Elya2018	Fungi	Entomophthora muscae	NA	CantonS	Wholebody	Female	ROOA_I-int	Pao	LTR	131.870673	-1.306124933	0.304343871	-4.291609121	1.77E-05	0.000611327
Elya2018	Fungi	Entomophthora muscae	NA	CantonS	Wholebody	Female	ROVER-I_DM	Ty3	LTR	126.4501678	0.718552166	0.246668028	2.913033248	0.003579365	0.040511903
Elya2018	Fungi	Entomophthora muscae	NA	CantonS	Wholebody	Female	RR48382_transposable_element	Unknown	Unknown	1.083760104	2.031749262	0.694900377	2.923799338	0.003457876	0.039450679
Elya2018	Fungi	Entomophthora muscae	NA	CantonS	Wholebody	Female	RR51475_transposable_element	Unknown	Unknown	23.40314797	1.341676702	0.447613107	2.997402625	0.002722908	0.032892865
Elya2018	Fungi	Entomophthora muscae	NA	CantonS	Wholebody	Female	TABOR_LTR	Ty3	LTR	24.80270036	1.387189372	0.383547893	3.616730523	0.000298348	0.006009186
Elya2018	Fungi	Entomophthora muscae	NA	CantonS	Wholebody	Female	ZAM_I-int	Ty3	LTR	130.8595736	1.364189169	0.462660641	2.948574069	0.003192436	0.037059051
Elya2018	Fungi	Entomophthora muscae	NA	CantonS	Wholebody	Female	ZAM_LTR	Ty3	LTR	30.09325404	1.530531454	0.462057278	3.312427976	0.000924899	0.014668786
Moskalev2015	Fungi	Beauvaria bassiana	NA	CantonS	Wholebody	Male	G_DM	Jockey	LINE	621.5324493	1.000343589	0.248041008	4.032976631	5.51E-05	0.039354849
Moskalev2015	Fungi	Beauvaria bassiana	NA	CantonS	Wholebody	Male	ZAM_I-int	Ty3	LTR	784.6584292	-0.78734642	0.190591114	-4.131076235	3.61E-05	0.030691844
Ramirez2020	Fungi	Aspergillus flavus	NA	CantonS	Wholebody	Female	BURDOCK_I-int	Ty3	LTR	24.09679655	1.493424812	0.419683595	3.558454107	0.000373044	0.015660532
Ramirez2020	Fungi	Aspergillus flavus	NA	CantonS	Wholebody	Female	Copia_I-int	Copia	LTR	249.4626045	2.116671894	0.240659742	8.795288622	1.43E-18	6.90E-16
Ramirez2020	Fungi	Aspergillus flavus	NA	CantonS	Wholebody	Female	MICROPIA_I-int	Ty3	LTR	15.1092108	1.705869884	0.467410322	3.649619624	0.000262629	0.011927332
Harsh2020	Virus	ZIKV (MR766)	NA	w1118	Wholebody	Female	BLOOD_I-int	Ty3	LTR	704.2240674	-1.36714659	0.676246446	-2.021669169	0	0
Lindsey2021	Virus	SINV	Mixed	w1118	Wholebody	Female	DOC6_DM	Jockey	LINE	13.51046402	1.411819323	0.290394027	4.86173679	1.16E-06	0.000170791
Detcharoen2021	Wolbachia	Wolbachia pipientis (wMel)	Negative	w1118	Wholebody	Female	ACCORD2_I-int	Ty3	LTR	78.16167938	-0.968031819	0.285768599	-3.387467425	0.000705411	0.039310005
Detcharoen2021	Wolbachia	Wolbachia pipientis (wMel)	Negative	w1118	Wholebody	Female	STALKER4_I-int	Ty3	LTR	118.4577043	-1.183933715	0.326744559	-3.623422898	0.00029073	0.026199634
Frantz2023	Wolbachia	Wolbachia pipientis	Negative	Ral306	Ovaries	Female	FROGGER_I-int	Copia	LTR	48.84461286	1.925807188	0.397491932	4.844896298	1.27E-06	0.00044419
Frantz2023	Wolbachia	Wolbachia pipientis	Negative	Ral306	Ovaries	Female	MAX_I-int	Pao	LTR	341.896428	-1.295560339	0.237742017	-5.449437825	5.05E-08	2.45E-05
Frantz2023	Wolbachia	Wolbachia pipientis	Negative	Ral306	Ovaries	Female	QUASIMODO2-I_DM	Ty3	LTR	111.517655	-1.317932899	0.643973819	-2.046562857	0	0
Frantz2023	Wolbachia	Wolbachia pipientis	Negative	Ral306	Ovaries	Female	Stalker2_I-int	Ty3	LTR	52.42027902	-1.423408515	0.391610228	-3.634758268	0.000278241	0.044937482
Frantz2023	Wolbachia	Wolbachia pipientis	Negative	Ral306	Ovaries	Female	TABOR_I-int	Ty3	LTR	61.36022226	-1.594320107	0.267211618	-5.966507433	2.42E-09	1.73E-06
Frantz2023	Wolbachia	Wolbachia pipientis	Negative	Ral306	Ovaries	Female	TAHRE	Jockey	LINE	618.6692333	-2.09192312	0.92280055	-2.266928775	0	0
Frantz2023	Wolbachia	Wolbachia pipientis	Negative	Ral306	Ovaries	Female	TART	Jockey	LINE	700.2268927	-1.633014439	0.238788828	-6.838738871	7.99E-12	9.23E-09
Frantz2023	Wolbachia	Wolbachia pipientis	Negative	Ral73	Ovaries	Female	BATUMI_I-int	Pao	LTR	144.6411903	0.912354425	0.555893966	1.641238221	0	0
Frantz2023	Wolbachia	Wolbachia pipientis	Negative	Ral73	Ovaries	Female	BATUMI_LTR	Pao	LTR	7.505059409	1.774353795	2.145748042	0.82691619	0	0
Frantz2023	Wolbachia	Wolbachia pipientis	Negative	Ral73	Ovaries	Female	BS2	Jockey	LINE	33.31918438	-1.075551198	0.303935886	-3.538743684	0.000402036	0.003584884
Frantz2023	Wolbachia	Wolbachia pipientis	Negative	Ral73	Ovaries	Female	DM176_I-int	Ty3	LTR	56.70491016	-1.747005569	0.291795873	-5.987081136	2.14E-09	7.67E-08
Frantz2023	Wolbachia	Wolbachia pipientis	Negative	Ral73	Ovaries	Female	DM297_I-int	Ty3	LTR	91.58880562	-1.179783194	0.344351891	-3.426097622	0.00061232	0.005116917
Frantz2023	Wolbachia	Wolbachia pipientis	Negative	Ral73	Ovaries	Female	DM412	Ty3	LTR	69.20800143	-0.922434115	0.347212956	-2.65668115	0.007891404	0.045492826
Frantz2023	Wolbachia	Wolbachia pipientis	Negative	Ral73	Ovaries	Female	DNAREP1_DM	Helitron	RC	814.1783758	-0.375342776	0.14111893	-2.659762054	0.007819587	0.045202564
Frantz2023	Wolbachia	Wolbachia pipientis	Negative	Ral73	Ovaries	Female	G_DM	Jockey	LINE	42.84469851	1.570316069	0.549211135	2.859221107	0.004246827	0.027222519
Frantz2023	Wolbachia	Wolbachia pipientis	Negative	Ral73	Ovaries	Female	Gypsy12_LTR	Ty3	LTR	664.4721509	1.061209457	0.667652476	1.589463824	0	0
Frantz2023	Wolbachia	Wolbachia pipientis	Negative	Ral73	Ovaries	Female	Gypsy12A_LTR	Ty3	LTR	42.23002634	0.713516447	0.712893212	1.000874234	0	0
Frantz2023	Wolbachia	Wolbachia pipientis	Negative	Ral73	Ovaries	Female	Gypsy6_I-int	Ty3	LTR	32.11571529	-0.912340164	0.346859176	-2.630289832	0.00853121	0.048477386
Frantz2023	Wolbachia	Wolbachia pipientis	Negative	Ral73	Ovaries	Female	Gypsy9_I-int	Ty3	LTR	17.00051141	-1.349738765	0.428268354	-3.151619198	0.001623679	0.012025988
Frantz2023	Wolbachia	Wolbachia pipientis	Negative	Ral73	Ovaries	Female	HETA	Jockey	LINE	349.8031547	-0.969836809	0.201094702	-4.822786474	1.42E-06	2.48E-05
Frantz2023	Wolbachia	Wolbachia pipientis	Negative	Ral73	Ovaries	Female	IDEFIX_I-int	Ty3	LTR	51.66095066	-0.836041553	0.284972869	-2.933758419	0.003348847	0.022458541
Frantz2023	Wolbachia	Wolbachia pipientis	Negative	Ral73	Ovaries	Female	MAX_I-int	Pao	LTR	2105.960189	-1.063892217	0.210879089	-5.045034212	4.53E-07	9.06E-06
Frantz2023	Wolbachia	Wolbachia pipientis	Negative	Ral73	Ovaries	Female	POGO	TcMar-Pogo	DNA	73.28288278	-1.471545897	0.335708356	-4.383405626	1.17E-05	0.000161383
Frantz2023	Wolbachia	Wolbachia pipientis	Negative	Ral73	Ovaries	Female	POGON1	TcMar-Pogo	DNA	16.8008788	-2.218594991	0.598549989	-3.706616044	0.000210047	0.002037357
Frantz2023	Wolbachia	Wolbachia pipientis	Negative	Ral73	Ovaries	Female	PROTOP_A	P	DNA	108.0476745	-0.571758661	0.212641229	-2.688841967	0.007170035	0.04203982
Frantz2023	Wolbachia	Wolbachia pipientis	Negative	Ral73	Ovaries	Female	RR48810_transposable_element	Unknown	Unknown	10.27410696	-1.776866438	0.639619993	-2.778003278	0.005469407	0.033619181
Frantz2023	Wolbachia	Wolbachia pipientis	Negative	Ral73	Ovaries	Female	RR51477_transposable_element	Unknown	Unknown	24.93097902	-1.830162418	0.415240612	-4.407474525	1.05E-05	0.000146284
Frantz2023	Wolbachia	Wolbachia pipientis	Negative	Ral73	Ovaries	Female	TART_B1	Jockey	LINE	541.3925109	-2.288981508	0.388038605	-5.898849949	3.66E-09	1.25E-07
Frantz2023	Wolbachia	Wolbachia pipientis	Negative	Ral73	Ovaries	Female	TC1_DM	TcMar-Tc1	DNA	98.82303249	-0.767404478	0.179076131	-4.28535324	1.82E-05	0.000239131
Frantz2023	Wolbachia	Wolbachia pipientis	Negative	Ral73	Ovaries	Female	TIRANT_I-int	Ty3	LTR	100.7578878	-0.642769442	0.16876045	-3.808768238	0.000139661	0.001422856
Frantz2023	Wolbachia	Wolbachia pipientis	Negative	Ral783	Ovaries	Female	DM1731_I-int	Copia	LTR	46.43444919	2.518535586	0.906866052	2.777185871	0	0
Frantz2023	Wolbachia	Wolbachia pipientis	Negative	Ral783	Ovaries	Female	HMSBEAGLE_I-int	Ty3	LTR	208.9055676	-0.641998215	0.163619909	-3.923716983	8.72E-05	0.023375969
Frantz2023	Wolbachia	Wolbachia pipientis	Negative	Ral783	Ovaries	Female	TART	Jockey	LINE	1082.784945	-0.721569444	0.118123939	-6.108579279	1.01E-09	1.43E-06
Frantz2023	Wolbachia	Wolbachia pipientis	Negative	Ral853	Ovaries	Female	R1_DM	R1	LINE	2034.418389	-0.722599409	0.206585723	-3.497818714	0.00046908	0.042431459
Frantz2023	Wolbachia	Wolbachia pipientis	Negative	Ral853	Ovaries	Female	ROVER-I_DM	Ty3	LTR	260.9752145	0.571638148	0.156997902	3.641055972	0.000271522	0.027631144
Frantz2023	Wolbachia	Wolbachia pipientis	Negative	Ral853	Ovaries	Female	TART	Jockey	LINE	1180.452141	-0.475608867	0.115142788	-4.130600574	3.62E-05	0.006545757
Frantz2023	Wolbachia	Wolbachia pipientis	Negative	Ral853	Ovaries	Female	TART_B1	Jockey	LINE	238.6029655	-0.841581323	0.177116402	-4.751571932	2.02E-06	0.000642996
Grobler2018	Wolbachia	Wolbachia pipientis	Negative	JW18	Cell culture	Unknown	BEL_I-int	Pao	LTR	26491.37624	-0.738646127	0.111596301	-6.618912267	3.62E-11	2.22E-09
Grobler2018	Wolbachia	Wolbachia pipientis	Negative	JW18	Cell culture	Unknown	BLASTOPIA_I-int	Ty3	LTR	1480.890195	1.992734743	0.256241484	7.776784268	7.44E-15	7.31E-13
Grobler2018	Wolbachia	Wolbachia pipientis	Negative	JW18	Cell culture	Unknown	Chouto_I-int	Ty3	LTR	777.7952713	4.154146511	0.295931651	14.03752016	9.19E-45	6.77E-42
Grobler2018	Wolbachia	Wolbachia pipientis	Negative	JW18	Cell culture	Unknown	CIRCE	Ty3	LTR	4315.372538	1.962921066	0.182836459	10.73593898	6.90E-27	1.83E-24
Grobler2018	Wolbachia	Wolbachia pipientis	Negative	JW18	Cell culture	Unknown	Copia1-LTR_DM	Copia	LTR	388.7580766	-1.155443156	0.386727681	-2.987743607	0.002810452	0.024451235
Grobler2018	Wolbachia	Wolbachia pipientis	Negative	JW18	Cell culture	Unknown	Copia2_I-int	Copia	LTR	480.8334679	-1.680894744	0.279585417	-6.012097339	1.83E-09	9.05E-08
Grobler2018	Wolbachia	Wolbachia pipientis	Negative	JW18	Cell culture	Unknown	DIVER_I-int	Pao	LTR	1116.100859	0.458889709	0.157824006	2.907603986	0.003642092	0.029875474
Grobler2018	Wolbachia	Wolbachia pipientis	Negative	JW18	Cell culture	Unknown	DIVER_LTR	Pao	LTR	199.1029561	1.143656784	0.358048306	3.194141027	0.001402476	0.014214969
Grobler2018	Wolbachia	Wolbachia pipientis	Negative	JW18	Cell culture	Unknown	DM1731_I-int	Copia	LTR	713.8407889	2.011303026	0.228466717	8.803483732	1.33E-18	2.01E-16
Grobler2018	Wolbachia	Wolbachia pipientis	Negative	JW18	Cell culture	Unknown	DM1731_LTR	Copia	LTR	90.28875848	2.417752236	0.663119823	3.646026179	0.000266327	0.003660189
Grobler2018	Wolbachia	Wolbachia pipientis	Negative	JW18	Cell culture	Unknown	DM176_I-int	Ty3	LTR	7583.718166	-1.311335595	0.429693013	-3.051796414	0.002274763	0.020678159
Grobler2018	Wolbachia	Wolbachia pipientis	Negative	JW18	Cell culture	Unknown	DM176_LTR	Ty3	LTR	1515.07424	-0.977365813	0.189946628	-5.145475976	2.67E-07	8.96E-06
Grobler2018	Wolbachia	Wolbachia pipientis	Negative	JW18	Cell culture	Unknown	DM412	Ty3	LTR	3632.443576	-0.89923075	0.224253194	-4.009890487	6.07E-05	0.001034803
Grobler2018	Wolbachia	Wolbachia pipientis	Negative	JW18	Cell culture	Unknown	DM412B_LTR	Ty3	LTR	2539.408982	-0.86541854	0.181518151	-4.767669418	1.86E-06	5.05E-05
Grobler2018	Wolbachia	Wolbachia pipientis	Negative	JW18	Cell culture	Unknown	DMRT1A	R1	LINE	605.7859347	1.726109299	0.305079169	5.657906119	1.53E-08	6.56E-07
Grobler2018	Wolbachia	Wolbachia pipientis	Negative	JW18	Cell culture	Unknown	G4_DM	Jockey	LINE	637.8977659	-1.280922986	0.373300783	-3.431342884	0.000600601	0.00719346
Grobler2018	Wolbachia	Wolbachia pipientis	Negative	JW18	Cell culture	Unknown	G5A_DM	Jockey	LINE	624.4611619	-0.752868775	0.238549252	-3.156030755	0.00159932	0.015737968
Grobler2018	Wolbachia	Wolbachia pipientis	Negative	JW18	Cell culture	Unknown	Gypsy_DS	Ty3	LTR	1798.585043	-0.820960673	0.174451628	-4.705950189	2.53E-06	6.56E-05
Grobler2018	Wolbachia	Wolbachia pipientis	Negative	JW18	Cell culture	Unknown	Gypsy_I-int	Ty3	LTR	24870.922	-0.394043289	0.122595676	-3.214169559	0.001308224	0.013475901
Grobler2018	Wolbachia	Wolbachia pipientis	Negative	JW18	Cell culture	Unknown	Gypsy_LTR	Ty3	LTR	3686.061059	-0.778659162	0.149579532	-5.205653141	1.93E-07	6.66E-06
Grobler2018	Wolbachia	Wolbachia pipientis	Negative	JW18	Cell culture	Unknown	Gypsy1-I_DM	Ty3	LTR	23586.88267	-0.337375659	0.102096107	-3.304490937	0.000951491	0.010335112
Grobler2018	Wolbachia	Wolbachia pipientis	Negative	JW18	Cell culture	Unknown	Gypsy11_I-int	Ty3	LTR	463.9620535	-1.562856374	0.324805031	-4.811675381	1.50E-06	4.14E-05
Grobler2018	Wolbachia	Wolbachia pipientis	Negative	JW18	Cell culture	Unknown	Gypsy12_I-int	Ty3	LTR	1392.806089	-1.536300319	0.174471711	-8.80544077	1.30E-18	1.99E-16
Grobler2018	Wolbachia	Wolbachia pipientis	Negative	JW18	Cell culture	Unknown	Gypsy12_LTR	Ty3	LTR	5749.55957	0.637345073	0.183398133	3.475199343	0.000510474	0.006287566
Grobler2018	Wolbachia	Wolbachia pipientis	Negative	JW18	Cell culture	Unknown	Gypsy12A_LTR	Ty3	LTR	3878.718622	-0.679794294	0.226091104	-3.006727296	0.002640765	0.023274616
Grobler2018	Wolbachia	Wolbachia pipientis	Negative	JW18	Cell culture	Unknown	Gypsy7_I-int	Ty3	LTR	284.8534428	-1.379375064	0.386545124	-3.568470993	0.000359071	0.004715019
Grobler2018	Wolbachia	Wolbachia pipientis	Negative	JW18	Cell culture	Unknown	Gypsy9_I-int	Ty3	LTR	52.80797334	-2.043483611	0.752016372	-2.717339257	0.006580911	0.048008385
Grobler2018	Wolbachia	Wolbachia pipientis	Negative	JW18	Cell culture	Unknown	Gypsy9_LTR	Ty3	LTR	42.17465481	-3.312138607	1.015131976	-3.262766502	0.001103304	0.011673376
Grobler2018	Wolbachia	Wolbachia pipientis	Negative	JW18	Cell culture	Unknown	HMSBEAGLE_I-int	Ty3	LTR	3791.999937	-0.851633884	0.226656078	-3.757383837	0.000171699	0.00254055
Grobler2018	Wolbachia	Wolbachia pipientis	Negative	JW18	Cell culture	Unknown	HOBO	hAT-hobo	DNA	532.6657407	-0.869269748	0.282361585	-3.078569446	0.00207997	0.019293745
Grobler2018	Wolbachia	Wolbachia pipientis	Negative	JW18	Cell culture	Unknown	IDEFIX_LTR	Ty3	LTR	3093.515884	0.611465245	0.218525958	2.798135519	0.005139854	0.039391785
Grobler2018	Wolbachia	Wolbachia pipientis	Negative	JW18	Cell culture	Unknown	Invader1_I-int	Ty3	LTR	3894.316947	-1.534459685	0.225982854	-6.790159785	1.12E-11	7.35E-10
Grobler2018	Wolbachia	Wolbachia pipientis	Negative	JW18	Cell culture	Unknown	Invader2_LTR	Ty3	LTR	232.0432095	2.827271811	0.551102529	5.130210197	2.89E-07	9.66E-06
Grobler2018	Wolbachia	Wolbachia pipientis	Negative	JW18	Cell culture	Unknown	Invader4_I-int	Ty3	LTR	2044.01981	-1.837685323	0.171088419	-10.74114385	6.52E-27	1.76E-24
Grobler2018	Wolbachia	Wolbachia pipientis	Negative	JW18	Cell culture	Unknown	Invader6_I-int	Ty3	LTR	1034.06884	-2.618972099	0.208576143	-12.55643169	3.66E-36	1.70E-33
Grobler2018	Wolbachia	Wolbachia pipientis	Negative	JW18	Cell culture	Unknown	Invader6_LTR	Ty3	LTR	39.17229575	-7.964148874	1.40862195	-5.65385828	1.57E-08	6.68E-07
Grobler2018	Wolbachia	Wolbachia pipientis	Negative	JW18	Cell culture	Unknown	IVK_DM	I	LINE	3164.347073	-1.020809206	0.215988768	-4.7262143	2.29E-06	6.03E-05
Grobler2018	Wolbachia	Wolbachia pipientis	Negative	JW18	Cell culture	Unknown	MICROPIA_I-int	Ty3	LTR	7276.896846	1.272545536	0.184517186	6.896623364	5.33E-12	3.63E-10
Grobler2018	Wolbachia	Wolbachia pipientis	Negative	JW18	Cell culture	Unknown	PROTOP	P	DNA	4365.861396	-0.930502042	0.236195141	-3.939547771	8.16E-05	0.001335904
Grobler2018	Wolbachia	Wolbachia pipientis	Negative	JW18	Cell culture	Unknown	R2_DM	R2	LINE	59111.13114	1.99503156	0.121051721	16.4808194	5.04E-61	9.08E-58
Grobler2018	Wolbachia	Wolbachia pipientis	Negative	JW18	Cell culture	Unknown	ROOA_I-int	Pao	LTR	4631.468203	0.428460199	0.139576162	3.069723321	0.002142572	0.019686166
Grobler2018	Wolbachia	Wolbachia pipientis	Negative	JW18	Cell culture	Unknown	RR48361_transposable_element	Unknown	Unknown	1527.124001	1.972856206	0.177209319	11.13291456	8.68E-29	2.76E-26
Grobler2018	Wolbachia	Wolbachia pipientis	Negative	JW18	Cell culture	Unknown	RR48369_transposable_element	Unknown	Unknown	15.70720232	-5.776127764	1.515145348	-3.812259841	0.000137702	0.002083128
Grobler2018	Wolbachia	Wolbachia pipientis	Negative	JW18	Cell culture	Unknown	RR48386_transposable_element	Unknown	Unknown	18.39822857	-4.139453421	1.270182164	-3.258944692	0.001118275	0.01180668
Grobler2018	Wolbachia	Wolbachia pipientis	Negative	JW18	Cell culture	Unknown	RR48390_transposable_element	Unknown	Unknown	40.42739884	3.26093819	0.792901928	4.112662707	3.91E-05	0.000711876
Grobler2018	Wolbachia	Wolbachia pipientis	Negative	JW18	Cell culture	Unknown	RR49783_transposable_element	Unknown	Unknown	93.91445742	1.898780209	0.615760797	3.083632827	0.002044898	0.019072708
Grobler2018	Wolbachia	Wolbachia pipientis	Negative	JW18	Cell culture	Unknown	RR50434_transposable_element	Unknown	Unknown	56.89032046	-2.748687967	0.916915232	-2.997755813	0.002719755	0.023811986
Grobler2018	Wolbachia	Wolbachia pipientis	Negative	JW18	Cell culture	Unknown	RR51001_transposable_element	Unknown	Unknown	36.42157435	1.081968077	2.389561747	0.452789336	0	0
Grobler2018	Wolbachia	Wolbachia pipientis	Negative	JW18	Cell culture	Unknown	STALKER4_LTR	Ty3	LTR	456.3405471	0.831087183	0.279466735	2.973832226	0.002941058	0.025369757
Grobler2018	Wolbachia	Wolbachia pipientis	Negative	JW18	Cell culture	Unknown	TIRANT_I-int	Ty3	LTR	96.49306398	1.577097984	0.467176332	3.37580882	0.00073599	0.008470942
Grobler2018	Wolbachia	Wolbachia pipientis	Negative	JW18	Cell culture	Unknown	TRANSIB1	CMC-Transib	DNA	151.7106211	-1.781655131	0.504367491	-3.532454339	0.000411721	0.005299115
Grobler2018	Wolbachia	Wolbachia pipientis	Negative	JW18	Cell culture	Unknown	TRANSIB3	CMC-Transib	DNA	445.5648098	-1.204468039	0.31259484	-3.85312834	0.000116618	0.001802858
Grobler2018	Wolbachia	Wolbachia pipientis	Negative	JW18	Cell culture	Unknown	XDMR	XDMR	Unknown	137.0506619	-2.279109278	0.615399332	-3.70346401	0.000212675	0.003029425
Grobler2018	Wolbachia	Wolbachia pipientis	Negative	JW18	Cell culture	Unknown	ZAM_LTR	Ty3	LTR	798.6314599	0.776050348	0.230390452	3.368413676	0.000756021	0.008609823
He2019	Wolbachia	Wolbachia pipientis	Negative	Unknown	Ovaries	Female	Gypsy1-I_DM	Ty3	LTR	4789.61686	1.128805353	0.275903569	4.09130392	4.29E-05	0.019808014
He2019	Wolbachia	Wolbachia pipientis	Negative	Unknown	Ovaries	Female	Gypsy6_LTR	Ty3	LTR	833.2954594	0.634260023	0.15730567	4.032022638	5.53E-05	0.022617233
Lindsey2021	Wolbachia	Wolbachia pipientis (wMel2)	Negative	w1118	Wholebody	Female	BEL_I-int	Pao	LTR	271.0164068	1.617772207	0.178980304	9.038828114	1.58E-19	2.80E-17
Lindsey2021	Wolbachia	Wolbachia pipientis (wMel2)	Negative	w1118	Wholebody	Female	BEL_LTR	Pao	LTR	10.35980806	1.536553496	0.261324319	5.879871807	4.11E-09	2.73E-07
Lindsey2021	Wolbachia	Wolbachia pipientis (wMel2)	Negative	w1118	Wholebody	Female	Chouto_I-int	Ty3	LTR	9.410836924	-1.191831161	0.32161853	-3.705729151	0.000210783	0.004828997
Lindsey2021	Wolbachia	Wolbachia pipientis (wMel2)	Negative	w1118	Wholebody	Female	Copia_I-int	Copia	LTR	649.4076901	3.624701235	0.172784413	20.97817264	1.04E-97	1.82E-94
Lindsey2021	Wolbachia	Wolbachia pipientis (wMel2)	Negative	w1118	Wholebody	Female	Copia_LTR	Copia	LTR	120.5414302	3.036717187	0.198518565	15.29689267	8.02E-53	6.31E-50
Lindsey2021	Wolbachia	Wolbachia pipientis (wMel2)	Negative	w1118	Wholebody	Female	DIVER_I-int	Pao	LTR	61.02269385	0.653990054	0.170188903	3.842730292	0.000121673	0.002997246
Lindsey2021	Wolbachia	Wolbachia pipientis (wMel2)	Negative	w1118	Wholebody	Female	DM1731_I-int	Copia	LTR	43.87322707	-1.027901369	0.125823156	-8.169413328	3.10E-16	4.35E-14
Lindsey2021	Wolbachia	Wolbachia pipientis (wMel2)	Negative	w1118	Wholebody	Female	DMRT1A	R1	LINE	28.76875869	-0.586286217	0.165203921	-3.548863809	0.000386897	0.008033475
Lindsey2021	Wolbachia	Wolbachia pipientis (wMel2)	Negative	w1118	Wholebody	Female	DMRT1B	R1	LINE	109.3025875	-0.876983387	0.123377361	-7.108138619	1.18E-12	1.14E-10
Lindsey2021	Wolbachia	Wolbachia pipientis (wMel2)	Negative	w1118	Wholebody	Female	DMRT1C	R1	LINE	25.99802445	-0.558090334	0.176001386	-3.170942847	0.00151945	0.024450198
Lindsey2021	Wolbachia	Wolbachia pipientis (wMel2)	Negative	w1118	Wholebody	Female	DMTOM1_LTR	Ty3	LTR	1.589794423	-2.039014386	0.683512249	-2.983142422	0.002853052	0.039598047
Lindsey2021	Wolbachia	Wolbachia pipientis (wMel2)	Negative	w1118	Wholebody	Female	G6_DM	Jockey	LINE	26.47050311	3.333465119	0.445525238	7.482101646	7.31E-14	7.99E-12
Lindsey2021	Wolbachia	Wolbachia pipientis (wMel2)	Negative	w1118	Wholebody	Female	GTWIN_LTR	Ty3	LTR	6.382555653	-1.443365828	0.297107278	-4.858062844	1.19E-06	5.20E-05
Lindsey2021	Wolbachia	Wolbachia pipientis (wMel2)	Negative	w1118	Wholebody	Female	Gypsy1-I_DM	Ty3	LTR	2139.609366	1.215875578	0.155279133	7.830257378	4.87E-15	6.03E-13
Lindsey2021	Wolbachia	Wolbachia pipientis (wMel2)	Negative	w1118	Wholebody	Female	Gypsy10_I-int	Ty3	LTR	22.52990125	-0.689050915	0.219202372	-3.143446443	0.00166971	0.026122824
Lindsey2021	Wolbachia	Wolbachia pipientis (wMel2)	Negative	w1118	Wholebody	Female	Gypsy12_LTR	Ty3	LTR	76.93368769	1.180524692	0.217754644	5.421352531	5.91E-08	3.34E-06
Lindsey2021	Wolbachia	Wolbachia pipientis (wMel2)	Negative	w1118	Wholebody	Female	Gypsy12A_LTR	Ty3	LTR	46.87525084	1.054374327	0.263847307	3.996153448	6.44E-05	0.001762221
Lindsey2021	Wolbachia	Wolbachia pipientis (wMel2)	Negative	w1118	Wholebody	Female	Gypsy6_LTR	Ty3	LTR	147.6753941	1.06931439	0.17529104	6.100222743	1.06E-09	7.75E-08
Lindsey2021	Wolbachia	Wolbachia pipientis (wMel2)	Negative	w1118	Wholebody	Female	Gypsy8_I-int	Ty3	LTR	37.81176466	-0.862308709	0.184895608	-4.663759819	3.10E-06	0.0001253
Lindsey2021	Wolbachia	Wolbachia pipientis (wMel2)	Negative	w1118	Wholebody	Female	HETA	Jockey	LINE	232.4769858	-0.509544131	0.107643764	-4.733614952	2.21E-06	9.18E-05
Lindsey2021	Wolbachia	Wolbachia pipientis (wMel2)	Negative	w1118	Wholebody	Female	Invader3_I-int	Ty3	LTR	38.9272211	-0.529638161	0.175039626	-3.025818622	0.00247961	0.035382213
Lindsey2021	Wolbachia	Wolbachia pipientis (wMel2)	Negative	w1118	Wholebody	Female	Invader6_LTR	Ty3	LTR	1.643448075	-1.819996468	0.613502611	-2.966566783	0.00301145	0.041330224
Lindsey2021	Wolbachia	Wolbachia pipientis (wMel2)	Negative	w1118	Wholebody	Female	MAX_I-int	Pao	LTR	215.2323457	1.047130384	0.128892476	8.124061334	4.51E-16	6.22E-14
Lindsey2021	Wolbachia	Wolbachia pipientis (wMel2)	Negative	w1118	Wholebody	Female	MDG3_LTR	Ty3	LTR	1.908852455	1.753646208	0.586316329	2.99095577	0.002781058	0.038907615
Lindsey2021	Wolbachia	Wolbachia pipientis (wMel2)	Negative	w1118	Wholebody	Female	POGON1	TcMar-Pogo	DNA	5.736740716	1.158672952	0.348761364	3.322251465	0.000892942	0.015898203
Lindsey2021	Wolbachia	Wolbachia pipientis (wMel2)	Negative	w1118	Wholebody	Female	RR48341_transposable_element	Unknown	Unknown	2.132942878	2.537647366	0.701696708	3.616444734	0.000298677	0.006466132
Lindsey2021	Wolbachia	Wolbachia pipientis (wMel2)	Negative	w1118	Wholebody	Female	RR48361_transposable_element	Unknown	Unknown	67.20092774	1.218549847	0.366300009	3.326644322	0.000878985	0.015792629
Lindsey2021	Wolbachia	Wolbachia pipientis (wMel2)	Negative	w1118	Wholebody	Female	RR48364_transposable_element	Unknown	Unknown	1.091489592	2.389117193	0.807875155	2.957285145	0.00310361	0.042255806
Lindsey2021	Wolbachia	Wolbachia pipientis (wMel2)	Negative	w1118	Wholebody	Female	RR48399_transposable_element	Unknown	Unknown	7.815795445	2.811433277	0.348980752	8.056127047	7.87E-16	1.07E-13
Lindsey2021	Wolbachia	Wolbachia pipientis (wMel2)	Negative	w1118	Wholebody	Female	RR48532_transposable_element	Unknown	Unknown	1.24363913	3.186764175	0.814408735	3.912978875	9.12E-05	0.002356084
Lindsey2021	Wolbachia	Wolbachia pipientis (wMel2)	Negative	w1118	Wholebody	Female	TART	Jockey	LINE	319.9634272	-2.08586569	0.096106419	-21.70370846	1.89E-104	4.26E-101
Lindsey2021	Wolbachia	Wolbachia pipientis (wMel2)	Negative	w1118	Wholebody	Female	TART_B1	Jockey	LINE	103.1583555	1.667384591	0.21752674	7.665193677	1.79E-14	2.04E-12
Lindsey2021	Wolbachia	Wolbachia pipientis (wMel2)	Negative	w1118	Wholebody	Female	TIRANT_LTR	Ty3	LTR	16.47876282	3.587297738	0.37075059	9.675770803	3.82E-22	9.11E-20
Lindsey2021	Wolbachia	Wolbachia pipientis (wMel2)	Negative	w1118	Wholebody	Female	TRANSIB3	CMC-Transib	DNA	23.64975425	-1.288108045	0.219687221	-5.863372663	4.54E-09	2.99E-07
Lindsey2021	Wolbachia	Wolbachia pipientis (wMel2)	Negative	w1118	Wholebody	Female	Ulysses_I-int	Ty3	LTR	3.416753281	-1.379908675	0.435474273	-3.168749021	0.001530965	0.024512578
