# Supplementary material for: Pathogen infection alters the gene expression landscape of transposable elements in Drosophila melanogaster
Source: G3 (Bethesda). 2024 Aug 12;14(9):jkae171. doi: 10.1093/g3journal/jkae171 (PMC11373657; doi:10.1093/g3journal/jkae171)
Supplement: jkae171_Supplementary_Data [file jkae171_supplementary_data.zip › S3_Table_G3-2024-405230.csv]

Coefficient	Estimate	Std. Error	t value	Pr(>|t|)	Significance
PathogenBacteria	-2.1492	1.6358	-1.314	0.1907
PathogenFungi	-1.6866	1.1385	-1.481	0.1403
PathogenVirus	-2.7923	1.6596	-1.683	0.0943	.
PathogenWolbachia	-2.2568	1.2362	-1.826	0.0697	.
TissueCellCulture	1.8304	1.2555	1.458	0.1467
TissueIntestine	2.6828	2.2953	1.169	0.2441
TissueOvaries	3.1383	1.6806	1.867	0.0636	.
TissueWholebody	2.8147	1.2076	2.331	0.0209	*
GenotypeJW18	NA	NA	NA	NA
GenotypeOreR	NA	NA	NA	NA
GenotypeRal306	-1.943	1.2909	-1.505	0.1341
GenotypeRal73	-1.5758	1.187	-1.328	0.1861
GenotypeRal783	-0.4965	1.4698	-0.338	0.7359
GenotypeRal853	-1.2486	1.3944	-0.895	0.3718
GenotypeUnknown	NA	NA	NA	NA
Genotypew1118	NA	NA	NA	NA
SexMale	-1.0215	1.2076	-0.846	0.3988
SexUnknown	NA	NA	NA	NA
---
Signif. codes: 0 ‘***’ 0.001 ‘**’ 0.01 ‘*’ 0.05 ‘.’ 0.1 ‘ ’ 1
*5 coefficients not defined because of singularities
